# Supplementary material for: Towards Unbiased Fluorophore Counting in Superresolution Fluorescence Microscopy
Source: Nanomaterials (Basel). 2023 Jan 23;13(3):459. doi: 10.3390/nano13030459 (PMC9921631; doi:10.3390/nano13030459)
Supplement: Supplementary file 1 [file nanomaterials-13-00459-s001.zip]

Archive with 1 entries (1 files):
- nanomaterials-2032776-supplemetary updated2.pdf
